# Supplementary material for: Profiling and Isolation of Ten Rare Branched-Chain Alkylresorcinols in Quinoa
Source: Molecules. 2023 Jul 5;28(13):5220. doi: 10.3390/molecules28135220 (PMC10343731; doi:10.3390/molecules28135220)
Supplement: Supplementary file 1 [file molecules-28-05220-s001.zip]

Archive with 1 entries (1 files):
- molecules-2421522-supplementary.pdf
